# Supplementary material for: RadiomiX for Radiomics Analysis: Automated Approaches to Overcome Challenges in Replicability
Source: Diagnostics (Basel). 2025 Aug 5;15(15):1968. doi: 10.3390/diagnostics15151968 (PMC12345906; doi:10.3390/diagnostics15151968)
Supplement: Supplementary file 1 [file diagnostics-15-01968-s001.zip]

Archive with 1 entries (1 files):
- diagnostics-3747478-supplementary.pdf
